# Supplementary material for: Metabolome Characteristics of Liver Autophagy Deficiency under Starvation Conditions in Infancy
Source: Nutrients. 2021 Aug 29;13(9):3026. doi: 10.3390/nu13093026 (PMC8470362; doi:10.3390/nu13093026)
Supplement: Supplementary file 1 [file nutrients-13-03026-s001.zip]

Archive with 1 entries (1 files):
- nutrients-1332119-supplementary.pdf
